# Supplementary material for: Depression in the next generation is related with maternal behaviors: A cross-comparison by alternating rat’s mother care
Source: PLoS One. 2023 Sep 21;18(9):e0291952. doi: 10.1371/journal.pone.0291952 (PMC10513200; doi:10.1371/journal.pone.0291952)
Supplement: S1 Data — (XLSX) [file pone.0291952.s004.xlsx]

## Sheet: Depressive-like behavioral test
Number	Group	Gender	Sucrose preference test (%)	Open field test inactivity (s)	Standing frequency of open field test	Duration of their inactivity of forced swim test (s)	Serum cortisol level (ug/L)
1	CM-IM'o	male	64.89	299.3	17	146.729	225.959
2	CM-IM'o	female	74.7	295.4	27	106.469	252.671
3	CM-IM'o	female	75.1	294.6	21
4	CM-IM'o	female	73.75	300.1	22	126.524
5	CM-CM'o	male	64.68	297.5	31	56.093	273.219
6	CM-CM'o	male	84	300.3	20	117.589	241.712
7	CM-CM'o	female	78.91	294.4	32	31.507	266.37
8	CM-CM'o	female	51.15	299.9	30	40.514	217.055
9	CM-IM'o	male	84.57	169.9	22	154.739	241.027
10	CM-IM'o	male	71.84	61.9	42	104.677	260.89
11	CM-IM'o	female	71.49	97	23	58.473	204.041
12	CM-IM'o	female	75.18		17	108.053	227.329
13	CM-CM'o	male	55.6		34	84.69	200.616
14	CM-CM'o	male	60.1		27	48.492	208.836
15	CM-CM'o	female	79.79		28	88.783	239.658
16	CM-CM'o	female	60.13	93.7	28	90.492
17	CM-IM'o	male	86.1	255.5	20	73.9	243.767
18	CM-IM'o	female	75.69	141.9	34	75.879	223.904
19	CM-IM'o	female	77.15	276.3		54.45	233.493
20	CM-IM'o	female	67.53
21	CM-CM'o	male	63.56	173.4	37	86.41	178.699
22	CM-CM'o	male	83.32	198	32	121.638	229.384
23	CM-CM'o	male	76.84	286.3	17	104.137	211.575
24	CM-CM'o	female	84.2	277.9	32	71.747	277.329
25	CM-IM'o	male		183.5	20	91.51	224.589
26	CM-IM'o	male	55.09	111.4	15	164.85	205.411
27	CM-IM'o	female
28	CM-IM'o	female
29	CM-CM'o	male	87.03	209.8	24	117.83	171.849
30	CM-CM'o	male	58.73	189.8	25	112.53	176.644
31	CM-CM'o	male		257.5	27	98.44	196.507
32	CM-CM'o	female	89.07	279.2	32	112.96	196.507
33	IM-CM'o	male	65.45		17	47.063	179.384
34	IM-CM'o	male		197.6	12	101.87	207.466
35	IM-CM'o	female	78.73	194.7	21	70.686	160.89
36	IM-CM'o	female	91.01	141	25	109.832	165.685
37	IM-IM'o	male	79.41	107	17	108.608	148.562
38	IM-IM'o	female	81.08			128.636	168.425
39	IM-IM'o	female	75.86	185.7	32	145.088	195.822
40	IM-IM'o	female	82.52	189.8	24	109.093	159.521
41	IM-CM'o	male	66.22	62.6	30	47.972
42	IM-CM'o	male	65.25	85.5	16	33.543	180.069
43	IM-CM'o	female	71.94	103.5	21	33.162
44	IM-CM'o	female	70.88	69.2		58.744	167.055
45	IM-IM'o	male		134.1	20	62.924	248.562
46	IM-IM'o	female
47	IM-IM'o	female		130.7	31	52.399	260.206
48	IM-IM'o
49	IM-CM'o	male	85.69	93.7	25	121.842	80.753
50	IM-CM'o	male	72.9	112.8	27	120.409	223.904
51	IM-CM'o	male	88.66		20	84.893	208.836
52	IM-CM'o	male
53	IM-IM'o	male	74.7	72.3	27	96.732	182.808
54	IM-IM'o	male	80.49	176.2	25	131.857	167.055
55	IM-IM'o	female	82.6		34		181.438
56	IM-IM'o	female
57	IM-CM'o	male	87.44	91.1	10	198.924	217.055
58	IM-CM'o	male	86.57	78	15	156.897	195.137
59	IM-CM'o	male	85.55	117	12	142.558	175.274
60	IM-CM'o	female	63.07	62.6	26	160.628	219.11
61	IM-IM'o	male	65.91	63.3	19	74.306	193.767
62	IM-IM'o	male	70.02	71.6	20	150.555	196.507
63	IM-IM'o	female	88.99	97.1	29	191.805	143.082
64	IM-IM'o	female		74.2	14	131.967	182.123

## Sheet: Home cage video monitoring
Group	Frequency of off the pups	Frequency of grooming	Frequency of breast feeding	Duration of off the pups (s)	Duration of grooming (s)	Duration of breast feeding (s)	Normal cycling frequency	Reverse cycling frequency	Alternate cycling frequency
CM(dark)	0		0	0		0	0	0	0
CM(dark)	3	2	0	3081	455	0	0	0	2
CM(dark)		2	2		291	1387	1	0	1
CM(dark)	3	3	2	2241	662	689	2	0	2
CM(dark)	2	2	1	3009	441	145	1	1	0
CM(dark)	1	3	4	283	498	2811	2	0	2
CM(dark)	0	0	0	0	0	3600	0	0	0
CM(light)	2	3	2	620	252	2573	1	1	2
CM(light)			1			640	1	0	0
CM(light)	2	1	1	105	39	2548	0	1	1
CM(light)	3	2	1	651	387	2556	2	0	1
CM(light)	2	3	1	2083	301	1210	1	0	1
CM(light)	1	1	1	118	414	3065	1	0	2
CM(light)	1	1	1	570	262	2765	1	0	0
CM(light)	1	3	2	46	472	3076	1	1	1
CM(light)	2	2	3	228	444	2317	1	0	2
CM(light)	2	3	1	1010	828	1736	0	1	3
CM(light)		2	3		94	514	1	0	1
CM(light)	2	2	2	1163	528	1903	1	1	1
CM(dark)	0	1	1	3210	259	129	0	0	0
CM(dark)	0	0		0	0		0	0	0
CM(dark)	3	2	2	2349	620	497	1	1	1
CM(dark)	2	1	0	1809	189	0	0	0	1
CM(dark)	0	1	0	1450	249	0	0	0	0
IM(dark)	2	1		1420	219		0	0	1
IM(dark)	1	2	1	2827	445	324	1	0	1
IM(dark)	2	1	2	2133	195	1268	1	0	1
IM(dark)	0	0	1	197	0	3402	0	0	0
IM(dark)	2	1	1	1783	766	1048	1	0	1
IM(dark)	0	1	1	974	537	2087	1	0	0
IM(dark)	4	3	5	1756	226	1607	0	2	4
IM(light)	1	1	2	1643	382	1572	1	0	0
IM(light)	1	0		1015	0		0	0	1
IM(light)	2	3	1	1614	709	1271	1	0	1
IM(light)	3	5	3	840	1172	1577	2	1	3
IM(light)	0	0	0	0	0	0	0	0	1
IM(light)	2	3	2	625	753	2215	2	1	0
IM(light)	2	2		345	409		1	0	1
IM(light)	2	3	2	1616	1483	494	2	1	2
IM(light)	1	1	1	1725	90	1782	1	0	1
IM(light)	2	2	1	1542	544	1509	0	2	1
IM(light)	2	2	1	2512	522	561	1	1	2
IM(light)	1	3	2	823	397	2317	0	1	2
IM(dark)	0	0	0	3600	0	0	0	0	0
IM(dark)	2	1	1	2957	161	479	0	1	1
IM(dark)	2	2	1	2484	388	723	1	0	1
IM(dark)		0	1		0	71	0	0	0
IM(dark)		0	1		0	680	0	0	1
IM(dark)	1	1	1	1865	464	1268	1	0	1
IM(dark)	1	1	0	19	15	3564	1	0	0
IM(dark)	1	2	1	1244	750	1602	1	1	2
IM(dark)	1	2	2	411	1296	1888	1	1	2
IM(dark)	0	2	1	1853	610	1134	0	0	1
IM(dark)	1	2	2	1560	1043	992	1	1	2
IM(dark)	1	2	1	2288	607	701	1	1	1
IM(light)	2	3	1	2114	670	810	1	1	1
IM(light)	3	3	2	456	384	2752	2	0	2
IM(light)	1			78			0	0	0
IM(light)	1	3	2	52	724	1876	1	0	1
IM(light)	1	2	1	1603	713	1280	1	0	1
IM(light)	0	0	1	0	370	3229	1	0	0
IM(light)	1	1	1	11	219	3367	0	0	1
IM(light)	0	0	0	0	0	3600	0	0	0
IM(light)	1	2	2	65	445	3086	1	1	1
IM(light)	1	1	1	864	448	2285	0	0	1
IM(light)	0	0	0	0	0	3600	0	0	0
IM(light)	1	4	3	1116	1331	1145	1	1	3
IM(dark)	2	1	2	166	57	3372	1	0	1
IM(dark)	2	0	0	3390	0	209	1	0	0
IM(dark)	2	2	1	1413	412	1770	2	0	1
IM(dark)	1	2	1	1113	757	1726	1	0	1
IM(dark)	1	3	1	227	1784	1584	1	1	2
CM(dark)	1	2	2	1057	799	1875	2	0	0
CM(dark)	1	3	2	557	562	2475		0	2
CM(dark)	3	2	1	2401	761	432	1	0	2
CM(dark)	2	2	1	2519	800	276	1	0	1
CM(dark)	0	1	1	2453	584	461	1	0	0
CM(dark)	1	1	1	667	119	2811	1	0	0
CM(dark)	1	0	0	164	0	2516	0	0	0
CM(light)
CM(light)
CM(light)
CM(light)	2	2	1	310	408	1864	1	0	2
CM(light)	0	0	0	0	0	3600	0	0	0
CM(light)	1	2	1	296	528	2772	1	1	1
CM(light)	0	0		0	0		0	0	0
CM(light)	0	0		0	0		0	0	0
CM(light)	2	1	2	713	277	2605	2	0	1
CM(light)	2	1	1	1324	318	1232	0	1	0
CM(light)	1	1	1	298	636	2663	0	1	0
CM(light)		0	0		0	0	0	0	0
CM(dark)	1	3	2	1826	711	1123	1	0	2
CM(dark)	2	1	1	3340	32	124	1	1	1
CM(dark)	2	2	1	2793	554	248	0	1	1
CM(dark)	3	3	0	2723	871	0	0	0	2
CM(dark)	1	2	2	1921	569	1105	2	0	1
IM(dark)	1	1	1	1533	585	1479	1	0	1
IM(dark)	1	3	2	199	815	2580	1	1	2
IM(dark)	1	3	1	1558	850	1187	1	2	2
IM(dark)		1	1		240	903	0	1	1
IM(dark)	1	3	2	1460	924	958	1	1	2
IM(dark)	2	1	0	1107	283	0	0	0	0
IM(dark)	0	2	3	264	339	2992	0	1	2
IM(light)	1	2	1	22	123	3451	1	1	1
IM(light)	1	2	1	65	184	3347	1	1	1
IM(light)	1	1	1	19	33	3545	1	0	0
IM(light)	0	2	2	0	422	3174	0	0	2
IM(light)	2	3	4	217	762	2583	1	1	2
IM(light)	1	2	2	29	247	3319	1	0	1
IM(light)	2	2	3	153	248	3192	0	3	2
IM(light)	2	4	4	316	309	2965	1	1	4
IM(light)	1	3	1	231	809	2208	1	1	2
IM(light)	1	1	2	106	262	3228	0	1	1
IM(light)	2	2	1	1529	1194	872	1	1	2
IM(light)	0	2	2	805	455	2336	1	0	1
IM(dark)	1	2	1	1501	546	1549	0	1	1
IM(dark)	1	3	2	951	715	1928	1	1	2
IM(dark)	2	2	1	3119	404	73	1	1	1
IM(dark)	1	1	2	57	270	3269	1	0	0
IM(dark)	0	0	0	0	0	3600	0	0	0
CM(dark)	4	3	4	1870	537	1182	3	1	1
CM(dark)	1	2	1	3065	231	300	1	0	1
CM(dark)	2	0	2	1492	0	2104	0	0	2
CM(dark)	1	0	0	1602	0	1997	1	0	0
CM(dark)	1	3	2	1359	786	1449	1	0	2
CM(dark)	3	2	0	2804	791	0	0	0	2
CM(dark)	2	2	2	450	459	2685	1	0	2
CM(light)	2	1	2	805	447	2343	1	0	2
CM(light)	1	1	1	52	371	3174	0	1	0
CM(light)	1	0	0	2156	0	2242	0	0	0
CM(light)	1	1	1	1890	102	1605	1	0	0
CM(light)	0	1	1	690	398	2510	0	0	0
CM(light)	0	0		0	0		0	0	0
CM(light)	1	1	1	1103	110	2375	0	1	1
CM(light)	0	3	3	502	419	2673	1	0	2
CM(light)	2	1	2	910	120	2565	1	0	1
CM(light)	1	2	3	10	82	3502	0	1	3
CM(light)	1	1	1	1017	173	2407	1	0	0
CM(light)	1	2	2	20	435	3140	0	1	2
CM(dark)	2	2	1	1672	238	1685	2	0	1
CM(dark)	4	2	3	1901	445	1265	2	0	2
CM(dark)	1	2	1	2937	148	512	1	1	2
CM(dark)	3	1	3	655	44	2895	1	0	2
CM(dark)	2	5	5	820	669	0	2	1	4
